# Supplementary material for: The composition of human vaginal microbiota transferred at birth affects offspring health in a mouse model
Source: Nat Commun. 2021 Nov 1;12:6289. doi: 10.1038/s41467-021-26634-9 (PMC8560944; doi:10.1038/s41467-021-26634-9)
Supplement: Supplementary file 3 — Source Data File [file 41467_2021_26634_MOESM3_ESM.xlsx]

## Sheet: Preface
Source Data File for Jasarevic et al., "The composition of human vaginal microbiota transferred at birth affects offspring health in a mouse model"
Contents
Figure 1: Raw data to accompany panel C, F, G, H
Figure 2: Raw data to accompany panel G, H, I, J, K, L
Figure 3: Raw data to accompany panel B, E, F, I
Supplementary Figure 2: Raw data to accompany panel A
Supplementary Figure 4: Raw data to accompany panel B, C, D
Supplementary Figure 5: Raw data to accompany panel A, B, C, D, E, F
Supplementary Figure 7: Raw data to accompany panel A, B
Supplementary Figure 9: Raw data to accompany panel A
Supplementary Figure 10: Raw data to accompany panel A
Supplementary Figure 102: Raw data to accompany panel A, B, C

## Sheet: Figure 1
	Figure 1C - Males					Figure 1C - Females					Figure 1F					Figure 1G					Figure 1G
	Treatment	Postnatal_Day	BodyWeight			Treatment	Postnatal_Day	BodyWeight			Treatment	Cell_Type	Frequency			Treatment	Cell_Type	Frequency			Treatment	Cell_Type	Frequency
	Amies	21	7.9			Amies	21	7.1			CST I	NK	3.16			CST I	NK T cells	3.26			CST I	B220+IgM+	1.24
	Amies	21	7.8			Amies	21	8.9			CST I	NK	2.17			CST I	NK T cells	2.02			CST I	B220+IgM+	2.34
	Amies	21	8.1			Amies	21	6.9			CST I	NK	3.47			CST I	NK T cells	3.14			CST I	B220+IgM+	5.7
	Amies	21	7.2			Amies	21	6.5			CST I	NK	1.86			CST I	NK T cells	2.43			CST I	B220+IgM+	6.38
	Amies	21	7.1			Amies	21	9			CST I	NK	2.23			CST I	NK T cells	1.47			CST I	B220+IgM+	7.02
	Amies	21	6.9			Amies	21	7.2			CST I	NK	2.22			CST I	NK T cells	2.37			CST I	B220+IgM+	6.67
	Amies	21	7.6			Amies	21	6.6			CST I	NK	1.81			CST I	NK T cells	1.66			CST I	B220+IgM+	11.96
	Amies	21	10.8			Amies	21	6.6			CST I	Macrophages	1.31			CST I	CD 8+ cells	7.79			CST I	B220+IgD+	1.11
	Amies	28	16			Amies	28	13.6			CST I	Macrophages	2.45			CST I	CD 8+ cells	10.41			CST I	B220+IgD+	4.67
	Amies	28	16.6			Amies	28	14			CST I	Macrophages	3.48			CST I	CD 8+ cells	5.39			CST I	B220+IgD+	4.44
	Amies	28	15.6			Amies	28	12.4			CST I	Macrophages	3.86			CST I	CD 8+ cells	13.54			CST I	B220+IgD+	20.43
	Amies	28	15.2			Amies	28	9.5			CST I	Macrophages	5.05			CST I	CD 8+ cells	13.65			CST I	B220+IgD+	16.92
	Amies	28	15.1			Amies	28	11			CST I	Macrophages	2.69			CST I	CD 8+ cells	11.84			CST I	B220+IgD+	16.38
	Amies	28	16			Amies	28	11.5			CST I	Macrophages	2.46			CST I	CD 8+ cells	12.96			CST I	B220+IgD+	17.46
	Amies	28	13.4			Amies	28	11.7			CST I	Ly6C	5.94			CST I	CD 4+ cells	30.53			CST I	Other B220	0.97
	Amies	28	12.8			Amies	28	12.2			CST I	Ly6C	2.63			CST I	CD 4+ cells	37.18			CST I	Other B220	4.48
	Amies	35	19.1			Amies	35	15.4			CST I	Ly6C	11.4			CST I	CD 4+ cells	21.88			CST I	Other B220	5.35
	Amies	35	18.4			Amies	35	17			CST I	Ly6C	0.99			CST I	CD 4+ cells	26.66			CST I	Other B220	14.85
	Amies	35	18.7			Amies	35	14.7			CST I	Ly6C	0.94			CST I	CD 4+ cells	29.16			CST I	Other B220	14.73
	Amies	35	18.2			Amies	35	12.6			CST I	Ly6C	1.6			CST I	CD 4+ cells	31.7			CST I	Other B220	9.82
	Amies	35	19.3			Amies	35	15			CST I	Ly6C	0.42			CST I	CD 4+ cells	26.93			CST I	Other B220	14.37
	Amies	35	20.5			Amies	35	13.2			CST I	Ly6Chi	5.5			CST I	B220+ cells	3.32			CST I	B220+IgM+	5.2
	Amies	35	17.5			Amies	35	14.7			CST I	Ly6Chi	1.33			CST I	B220+ cells	11.49			CST I	B220+IgM+	9.34
	Amies	35	16.4			Amies	35	13.7			CST I	Ly6Chi	7.45			CST I	B220+ cells	15.49			CST I	B220+IgM+	13.62
	Amies	42	19.4			Amies	42	15.6			CST I	Ly6Chi	1.3			CST I	B220+ cells	41.66			CST IV	B220+IgD+	9.13
	Amies	42	19.9			Amies	42	17.9			CST I	Ly6Chi	1.71			CST I	B220+ cells	38.67			CST IV	B220+IgD+	12.27
	Amies	42	19.2			Amies	42	15.3			CST I	Ly6Chi	1.65			CST I	B220+ cells	32.87			CST IV	B220+IgD+	25.87
	Amies	42	20.8			Amies	42	13.8			CST I	Ly6Chi	2			CST I	B220+ cells	43.79			CST IV	Other B220	7.01
	Amies	42	17.8			Amies	42	14.9			CST I	Neutrophils	30.23			CST IV	NK T cells	1.41			CST IV	Other B220	12.22
	Amies	42	21.5			Amies	42	13.6			CST I	Neutrophils	20.52			CST IV	NK T cells	1.5			CST IV	Other B220	16.97
	Amies	42	17.4			Amies	42	15			CST I	Neutrophils	16.15			CST IV	NK T cells	1.64			CST IV	B220+IgM+	14.56
	Amies	42	18.1			Amies	42	14.8			CST I	Neutrophils	3.8			CST IV	CD 8+ cells	12.3			CST IV	B220+IgM+	8.44
	Amies	49	20.6			Amies	49	16.2			CST I	Neutrophils	3.64			CST IV	CD 8+ cells	7.5			CST IV	B220+IgM+	11.14
	Amies	49	21.1			Amies	49	18.8			CST I	Neutrophils	6.51			CST IV	CD 8+ cells	8.71			CST IV	B220+IgM+	8.97
	Amies	49	19.9			Amies	49	15.9			CST I	Neutrophils	4.29			CST IV	CD 4+ cells	31.53			CST IV	B220+IgM+	16.72
	Amies	49	23.7			Amies	49	15			CST IV	NK	1.95			CST IV	CD 4+ cells	17.69			CST IV	B220+IgM+	11.54
	Amies	49	18.8			Amies	49	14.3			CST IV	NK	1.28			CST IV	CD 4+ cells	17.98			Vaginally Delivered	B220+IgM+	7.55
	Amies	49	21.1			Amies	49	14.3			CST IV	NK	1.81			CST IV	B220+ cells	21.34			Vaginally Delivered	B220+IgD+	22.29
	Amies	49	18.7			Amies	49	15			CST IV	Macrophages	2.79			CST IV	B220+ cells	33.83			Vaginally Delivered	B220+IgD+	17.88
	Amies	49	17.7			Amies	49	15.1			CST IV	Macrophages	1.22			CST IV	B220+ cells	56.46			Vaginally Delivered	B220+IgD+	22.78
	Amies	56	20.2			Amies	56	18			CST IV	Macrophages	2.77			Vaginally Delivered	NK T cells	0.9			Vaginally Delivered	B220+IgD+	18.27
	Amies	56	19.6			Amies	56	19.3			CST IV	Ly6C	1.33			Vaginally Delivered	NK T cells	0.92			Vaginally Delivered	B220+IgD+	25.51
	Amies	56	20			Amies	56	16.6			CST IV	Ly6C	1.1			Vaginally Delivered	NK T cells	1.37			Vaginally Delivered	B220+IgD+	23.06
	Amies	56	23.3			Amies	56	14.7			CST IV	Ly6C	0.5			Vaginally Delivered	NK T cells	1.88			Vaginally Delivered	B220+IgD+	19.78
	Amies	56	19			Amies	56	15.5			CST IV	Ly6Chi	4.26			Vaginally Delivered	NK T cells	1.76			Vaginally Delivered	Other B220	9.32
	Amies	56	24.8			Amies	56	14.1			CST IV	Ly6Chi	14.51			Vaginally Delivered	NK T cells	1.29			Vaginally Delivered	Other B220	11.45
	Amies	56	19.3			Amies	56	16.4			CST IV	Ly6Chi	2.51			Vaginally Delivered	NK T cells	1.38			Vaginally Delivered	Other B220	10.39
	Amies	56	17.6			Amies	56	16			CST IV	Neutrophils	18.24			Vaginally Delivered	CD 8+ cells	12.18			Vaginally Delivered	Other B220	9.08
	CST I	21	21			CST I	21	10.5			CST IV	Neutrophils	18.99			Vaginally Delivered	CD 8+ cells	13.05			Vaginally Delivered	Other B220	12.47
	CST I	21	10.8			CST I	21	8.8			CST IV	Neutrophils	4.8			Vaginally Delivered	CD 8+ cells	12.19			Vaginally Delivered	Other B220	11.2
	CST I	21	10.5			CST I	21	9.7			Vaginally Delivered	NK	1.12			Vaginally Delivered	CD 8+ cells	15.24			Vaginally Delivered	Other B220	9.48
	CST I	21	10			CST I	21	8.9			Vaginally Delivered	NK	1.11			Vaginally Delivered	CD 8+ cells	11.61
	CST I	21	10.1			CST I	21	9.4			Vaginally Delivered	NK	1.57			Vaginally Delivered	CD 8+ cells	12.48
	CST I	21	10.3			CST I	21	7.9			Vaginally Delivered	NK	2.26			Vaginally Delivered	CD 8+ cells	18.2
	CST I	21	12.8			CST I	21	11.5			Vaginally Delivered	NK	1.33			Vaginally Delivered	CD 4+ cells	25.65
	CST I	21	11.7			CST I	21	11.1			Vaginally Delivered	NK	1.29			Vaginally Delivered	CD 4+ cells	34.81
	CST I	21	12			CST I	21	11.8			Vaginally Delivered	NK	0.82			Vaginally Delivered	CD 4+ cells	27.2
	CST I	21	10.3			CST I	28	14.8			Vaginally Delivered	Macrophages	2.08			Vaginally Delivered	CD 4+ cells	30.89
	CST I	21	8.7			CST I	28	10			Vaginally Delivered	Macrophages	2.05			Vaginally Delivered	CD 4+ cells	20.25
	CST I	21	9.8			CST I	28	15.5			Vaginally Delivered	Macrophages	4.05			Vaginally Delivered	CD 4+ cells	30.61
	CST I	21	13.2			CST I	28	13.4			Vaginally Delivered	Macrophages	2.79			Vaginally Delivered	CD 4+ cells	30.17
	CST I	28	28			CST I	28	13.9			Vaginally Delivered	Macrophages	1.27			Vaginally Delivered	B220+ cells	46.17
	CST I	28	17.9			CST I	28	13.8			Vaginally Delivered	Macrophages	1.58			Vaginally Delivered	B220+ cells	37.77
	CST I	28	15.3			CST I	28	13.8			Vaginally Delivered	Macrophages	2.53			Vaginally Delivered	B220+ cells	44.31
	CST I	28	16.1			CST I	28	13.4			Vaginally Delivered	Ly6C	0.35			Vaginally Delivered	B220+ cells	36.32
	CST I	28	14.4			CST I	28	14.7			Vaginally Delivered	Ly6C	0.29			Vaginally Delivered	B220+ cells	54.7
	CST I	28	16.8			CST I	35	17.9			Vaginally Delivered	Ly6C	0.38			Vaginally Delivered	B220+ cells	45.8
	CST I	28	19.1			CST I	35	13.8			Vaginally Delivered	Ly6C	1.3			Vaginally Delivered	B220+ cells	36.81
	CST I	28	16.5			CST I	35	17.2			Vaginally Delivered	Ly6C	1.35
	CST I	28	16.5			CST I	35	16.9			Vaginally Delivered	Ly6C	0.7
	CST I	28	17			CST I	35	16.5			Vaginally Delivered	Ly6C	1.49
	CST I	28	15.5			CST I	35	16.4			Vaginally Delivered	Ly6Chi	2.05
	CST I	28	15.7			CST I	35	16.8			Vaginally Delivered	Ly6Chi	1.64
	CST I	28	16.7			CST I	35	15.9			Vaginally Delivered	Ly6Chi	2.32
	CST I	35	35			CST I	35	16.9			Vaginally Delivered	Ly6Chi	1.86
	CST I	35	19.7			CST I	42	17			Vaginally Delivered	Ly6Chi	1.75
	CST I	35	19.1			CST I	42	17.5			Vaginally Delivered	Ly6Chi	1.19
	CST I	35	19.6			CST I	42	16.7			Vaginally Delivered	Ly6Chi	1.31
	CST I	35	17.3			CST I	42	17			Vaginally Delivered	Neutrophils	4.52
	CST I	35	17.9			CST I	42	16.3			Vaginally Delivered	Neutrophils	4.1
	CST I	35	19.7			CST I	42	16.6			Vaginally Delivered	Neutrophils	2.87
	CST I	35	20			CST I	42	18.1			Vaginally Delivered	Neutrophils	2.75
	CST I	35	19			CST I	42	17.7			Vaginally Delivered	Neutrophils	2.84
	CST I	35	18			CST I	42	17.3			Vaginally Delivered	Neutrophils	1.97
	CST I	35	18.6			CST I	49	18			Vaginally Delivered	Neutrophils	3.74
	CST I	35	17.5			CST I	49	18.2
	CST I	35	19.6			CST I	49	16.7
	CST I	42	42			CST I	49	17.6
	CST I	42	20.3			CST I	49	17.2
	CST I	42	20.4			CST I	49	17
	CST I	42	20.9			CST I	49	18
	CST I	42	17.8			CST I	49	17.1
	CST I	42	18.5			CST I	49	18
	CST I	42	20.5			CST I	56	19.5
	CST I	42	20			CST I	56	18.7
	CST I	42	18.7			CST I	56	18.1
	CST I	42	18.7			CST I	56	18.8
	CST I	42	19			CST I	56	18.1
	CST I	42	17.7			CST I	56	18.1
	CST I	42	20.6			CST I	56	18.4
	CST I	49	49			CST I	56	17.1
	CST I	49	20.9			CST I	56	18.7
	CST I	49	20.7			CST IV	21	4.1
	CST I	49	21.7			CST IV	21	14.4
	CST I	49	18.7			CST IV	21	14.8
	CST I	49	19.3			CST IV	21	9.3
	CST I	49	20.6			CST IV	21	8.1
	CST I	49	22.9			CST IV	21	8.5
	CST I	49	18.8			CST IV	21	9
	CST I	49	20.2			CST IV	28	28
	CST I	49	20.2			CST IV	28	7.4
	CST I	49	18.9			CST IV	28	16.3
	CST I	49	21.7			CST IV	28	18.8
	CST I	56	56			CST IV	28	13.4
	CST I	56	20.8			CST IV	28	12.3
	CST I	56	21.2			CST IV	28	13.1
	CST I	56	22.5			CST IV	28	13.1
	CST I	56	19.7			CST IV	35	35
	CST I	56	19.4			CST IV	35	8.8
	CST I	56	20.9			CST IV	35	16.9
	CST I	56	21.6			CST IV	35	19.9
	CST I	56	19.5			CST IV	35	16.9
	CST I	56	20.9			CST IV	35	15.9
	CST I	56	20.5			CST IV	35	16.6
	CST I	56	19.6			CST IV	35	16.1
	CST I	56	22.7			CST IV	42	42
	CST IV	21	7			CST IV	42	9.7
	CST IV	21	7.8			CST IV	42	16.9
	CST IV	21	7.2			CST IV	42	21.3
	CST IV	21	7.5			CST IV	42	16.6
	CST IV	21	8.3			CST IV	42	15.8
	CST IV	21	7.9			CST IV	42	16.6
	CST IV	21	8.3			CST IV	42	16.9
	CST IV	21	7.5			CST IV	49	49
	CST IV	21	16.3			CST IV	49	10.4
	CST IV	21	14			CST IV	49	18
	CST IV	21	8.6			CST IV	49	23
	CST IV	28	13			CST IV	49	16.6
	CST IV	28	14.3			CST IV	49	16.8
	CST IV	28	12.9			CST IV	49	17.1
	CST IV	28	13			CST IV	49	16.4
	CST IV	28	15			CST IV	56	56
	CST IV	28	12			CST IV	56	11
	CST IV	28	14.8			CST IV	56	19.2
	CST IV	28	14.4			CST IV	56	23.6
	CST IV	28	23.5			CST IV	56	17.8
	CST IV	28	20.6			CST IV	56	17.2
	CST IV	28	13.7			CST IV	56	18
	CST IV	35	17.5			CST IV	56	17.3
	CST IV	35	18.6			Vaginally Delivered	21	9.2
	CST IV	35	18.1			Vaginally Delivered	21	10.1
	CST IV	35	17.5			Vaginally Delivered	21	9.1
	CST IV	35	18.2			Vaginally Delivered	21	8.6
	CST IV	35	16.5			Vaginally Delivered	21	10.5
	CST IV	35	18.2			Vaginally Delivered	21	11.2
	CST IV	35	18.2			Vaginally Delivered	28	14.6
	CST IV	35	26.1			Vaginally Delivered	28	13
	CST IV	35	23.7			Vaginally Delivered	28	14.6
	CST IV	35	20.1			Vaginally Delivered	28	15.7
	CST IV	42	18.8			Vaginally Delivered	28	12.2
	CST IV	42	20			Vaginally Delivered	28	14.8
	CST IV	42	21.2			Vaginally Delivered	35	15.4
	CST IV	42	19.1			Vaginally Delivered	35	15.1
	CST IV	42	20.3			Vaginally Delivered	35	17.4
	CST IV	42	19.8			Vaginally Delivered	35	15.8
	CST IV	42	17.5			Vaginally Delivered	35	19.4
	CST IV	42	19.5			Vaginally Delivered	35	14.5
	CST IV	42	28.8			Vaginally Delivered	42	16.7
	CST IV	42	24.7			Vaginally Delivered	42	17.2
	CST IV	42	21.1			Vaginally Delivered	42	17.4
	CST IV	49	20.4			Vaginally Delivered	42	16.6
	CST IV	49	21.6			Vaginally Delivered	42	15
	CST IV	49	23.2			Vaginally Delivered	42	16.2
	CST IV	49	21.7			Vaginally Delivered	49	17.3
	CST IV	49	21.7			Vaginally Delivered	49	17.3
	CST IV	49	20.2			Vaginally Delivered	49	18.3
	CST IV	49	19.2			Vaginally Delivered	49	16.4
	CST IV	49	22.2			Vaginally Delivered	49	15.2
	CST IV	49	29.8			Vaginally Delivered	49	15.7
	CST IV	49	27.3			Vaginally Delivered	56	18.4
	CST IV	49	21.9			Vaginally Delivered	56	19.2
	CST IV	56	22.1			Vaginally Delivered	56	19.2
	CST IV	56	23			Vaginally Delivered	56	18
	CST IV	56	24.6			Vaginally Delivered	56	15.4
	CST IV	56	24.6			Vaginally Delivered	56	17.7
	CST IV	56	23
	CST IV	56	21.5
	CST IV	56	21
	CST IV	56	23.9
	CST IV	56	31.5
	CST IV	56	29.4
	CST IV	56	23
	Vaginally Delivered	21	8.2
	Vaginally Delivered	21	8.6
	Vaginally Delivered	21	9.3
	Vaginally Delivered	21	8.6
	Vaginally Delivered	21	11
	Vaginally Delivered	21	11.9
	Vaginally Delivered	21	11.1
	Vaginally Delivered	28	13.8
	Vaginally Delivered	28	15
	Vaginally Delivered	28	16.1
	Vaginally Delivered	28	13.5
	Vaginally Delivered	28	16.3
	Vaginally Delivered	28	18.1
	Vaginally Delivered	28	16.1
	Vaginally Delivered	35	17.2
	Vaginally Delivered	35	18.5
	Vaginally Delivered	35	18.6
	Vaginally Delivered	35	16.5
	Vaginally Delivered	35	12.7
	Vaginally Delivered	35	19.9
	Vaginally Delivered	35	20.3
	Vaginally Delivered	42	19.5
	Vaginally Delivered	42	17.7
	Vaginally Delivered	42	18.6
	Vaginally Delivered	42	17.9
	Vaginally Delivered	42	21.4
	Vaginally Delivered	42	21.3
	Vaginally Delivered	42	19.9
	Vaginally Delivered	49	18.3
	Vaginally Delivered	49	19.6
	Vaginally Delivered	49	21.9
	Vaginally Delivered	49	20.8
	Vaginally Delivered	49	22.8
	Vaginally Delivered	49	23.4
	Vaginally Delivered	49	21.2
	Vaginally Delivered	56	19.7
	Vaginally Delivered	56	21
	Vaginally Delivered	56	23
	Vaginally Delivered	56	22.9
	Vaginally Delivered	56	24.4
	Vaginally Delivered	56	24.5
	Vaginally Delivered	56	23

## Sheet: Figure 2
	Figure 2G					Figure 2H					Figure 2I
	Treatment	Cell_Type	Frequency			Treatment	Cell_Type	Frequency			Treatment	Cell_Type	Frequency
	CST I	Neutrophil	56.81			CST I	Monocyte	6.98			CST I	MHCII+ B Cells	12.62
	CST I	Neutrophil	49.5			CST I	Monocyte	21.93			CST I	MHCII+ B Cells	10.63
	CST I	Neutrophil	52.61			CST I	Monocyte	31.56			CST I	MHCII+ B Cells	3.32
	CST IV	Neutrophil	47.84			CST IV	Monocyte	15.61			CST IV	MHCII+ B Cells	8.64
	CST IV	Neutrophil	53.15			CST IV	Monocyte	14.28			CST IV	MHCII+ B Cells	10.63
	CST IV	Neutrophil	48.84			CST IV	Monocyte	18.27			CST IV	MHCII+ B Cells	10.63
	Vaginally Delivered	Neutrophil	40.2			Vaginally Delivered	Monocyte	23.26			Vaginally Delivered	MHCII+ B Cells	6.64
	Vaginally Delivered	Neutrophil	62.46			Vaginally Delivered	Monocyte	0.66			Vaginally Delivered	MHCII+ B Cells	16.62
	Vaginally Delivered	Neutrophil	45.18			Vaginally Delivered	Monocyte	3.32			Vaginally Delivered	MHCII+ B Cells	17.94
	Figure 2J					Figure 2K					Figure 2L
	Treatment	Cell_Type	Frequency			Treatment	Cell_Type	Frequency			Treatment	Cell_Type	Frequency
	CST I	MHCII- B Cells	13.62			CST I	CD8+ T cells	2.33			CST I	CD4+ T cells	1.33
	CST I	MHCII- B Cells	7.64			CST I	CD8+ T cells	1.33			CST I	CD4+ T cells	0.67
	CST I	MHCII- B Cells	3.65			CST I	CD8+ T cells	2.33			CST I	CD4+ T cells	1
	CST IV	MHCII- B Cells	8.31			CST IV	CD8+ T cells	0.66			CST IV	CD4+ T cells	0.33
	CST IV	MHCII- B Cells	7.97			CST IV	CD8+ T cells	1.99			CST IV	CD4+ T cells	0.66
	CST IV	MHCII- B Cells	7.97			CST IV	CD8+ T cells	4.32			CST IV	CD4+ T cells	1.66
	Vaginally Delivered	MHCII- B Cells	8.97			Vaginally Delivered	CD8+ T cells	7.97			Vaginally Delivered	CD4+ T cells	4.98
	Vaginally Delivered	MHCII- B Cells	13.29			Vaginally Delivered	CD8+ T cells	3.65			Vaginally Delivered	CD4+ T cells	2.99
	Vaginally Delivered	MHCII- B Cells	25.25			Vaginally Delivered	CD8+ T cells	5.98			Vaginally Delivered	CD4+ T cells	3.65

## Sheet: Figure 3
	Figure 3B					Figure 3E					Figure 3F (Left)					Figure 3F (Right)				Figure 3I
	Treatment	Weeks_on_Diet	BodyWeight			Treatment	Region	Relative Expression			Treatment	Timepoint	Glucometer_Reading			Treatment	Glucose_AUC			Treatment	Absolute_Neutrophil_Counts
	LFt-HFb	0	17.8			LFt-HFb	Ileum	1.94357			LFt-HFb	0	133			LFt-HFb	1054.5			Vaginally Delivered	1.29
	LFt-HFb	0	19.7			LFt-HFb	Ileum	0.468669			LFt-HFb	0	114			LFt-HFb	1118			Vaginally Delivered	1.57
	LFt-HFb	0	18.6			LFt-HFb	Ileum	0.587762			LFt-HFb	0	127			LFt-HFb	1013			Vaginally Delivered	2.18
	LFt-HFb	0	17.8			HFt-LFb	Ileum	0.819505			LFt-HFb	0	107			LFt-HFb	940.5			LFt-HFb+CST IV	0.67
	LFt-HFb	0	18.2			HFt-LFb	Ileum	0.440839			LFt-HFb	0	110			LFt-HFb	1101			LFt-HFb+CST IV	0.94
	LFt-HFb	0	22.5			HFt-LFb	Ileum	0.485624			LFt-HFb	0	120			LFt-HFb	903			LFt-HFb+CST IV	0.98
	LFt-HFb	0	20.1			LFt-HFb	Colon	0.840503			LFt-HFb	0	114			LFt-HFb	758.5			LFt-HFb+CST IV	2.11
	LFt-HFb	0	18.7			LFt-HFb	Colon	1.19894			LFt-HFb	0	147			LFt-HFb	856			LFt-HFb+CST IV	2.06
	LFt-HFb	0	20.1			LFt-HFb	Colon	0.960552			LFt-HFb	0	100			LFt-HFb	918.5			HFt-LFb+CST IV	2.22
	LFt-HFb	1	18.1			HFt-LFb	Colon	0.335256			LFt-HFb	15	349			HFt-LFb	1182			HFt-LFb+CST IV	2.85
	LFt-HFb	1	19.9			HFt-LFb	Colon	0.445296			LFt-HFb	15	369			HFt-LFb	1557			HFt-LFb+CST IV	1.67
	LFt-HFb	1	19			HFt-LFb	Colon	0.505906			LFt-HFb	15	357			HFt-LFb	1633.5			HFt-LFb+CST IV	2.58
	LFt-HFb	1	19			LFt-HFb	Cecum	0.967165			LFt-HFb	15	339			HFt-LFb	1036			HFt-LFb+Gv+CST IV	3.54
	LFt-HFb	1	20			LFt-HFb	Cecum	0.825103			LFt-HFb	15	352			HFt-LFb	1486.5			HFt-LFb+Gv+CST IV	2.77
	LFt-HFb	1	23.1			LFt-HFb	Cecum	1.20773			LFt-HFb	15	280			HFt-LFb	1129.5			HFt-LFb+Gv+CST IV	3.75
	LFt-HFb	1	20.5			HFt-LFb	Cecum	0.96161			LFt-HFb	15	246			HFt-LFb	1367.5
	LFt-HFb	1	19			HFt-LFb	Cecum	1.25174			LFt-HFb	15	254			HFt-LFb	1779
	LFt-HFb	1	19.2			HFt-LFb	Cecum	0.79471			LFt-HFb	15	348			HFt-LFb	1245.5
	LFt-HFb	2	18.6								LFt-HFb	30	308			HFt-LFb	1079.5
	LFt-HFb	2	20.3								LFt-HFb	30	341			HFt-LFb	1310
	LFt-HFb	2	20								LFt-HFb	30	266			HFt-LFb	973.5
	LFt-HFb	2	18.5								LFt-HFb	30	266			HFt-LFb	1432.5
	LFt-HFb	2	19.6								LFt-HFb	30	361			HFt-LFb	1071.5
	LFt-HFb	2	22.4								LFt-HFb	30	267			HFt-LFb	1480
	LFt-HFb	2	21.1								LFt-HFb	30	199			HFt-LFb	1098.5
	LFt-HFb	2	20.1								LFt-HFb	30	252			HFt-LFb	1235.5
	LFt-HFb	2	20.1								LFt-HFb	30	218
	LFt-HFb	3	18								LFt-HFb	60	256
	LFt-HFb	3	19.8								LFt-HFb	60	219
	LFt-HFb	3	19.6								LFt-HFb	60	169
	LFt-HFb	3	18.7								LFt-HFb	60	191
	LFt-HFb	3	19.1								LFt-HFb	60	204
	LFt-HFb	3	22.6								LFt-HFb	60	192
	LFt-HFb	3	21.4								LFt-HFb	60	153
	LFt-HFb	3	19.6								LFt-HFb	60	152
	LFt-HFb	3	19.7								LFt-HFb	60	157
	LFt-HFb	4	19.1								LFt-HFb	120	150
	LFt-HFb	4	21								LFt-HFb	120	179
	LFt-HFb	4	20.4								LFt-HFb	120	141
	LFt-HFb	4	19.3								LFt-HFb	120	122
	LFt-HFb	4	20.4								LFt-HFb	120	160
	LFt-HFb	4	23.7								LFt-HFb	120	162
	LFt-HFb	4	21.3								LFt-HFb	120	117
	LFt-HFb	4	20.7								LFt-HFb	120	160
	LFt-HFb	4	21.7								LFt-HFb	120	145
	LFt-HFb	5	19.5								HFt-LFb	0	120
	LFt-HFb	5	21.4								HFt-LFb	0	118
	LFt-HFb	5	21.1								HFt-LFb	0	151
	LFt-HFb	5	18.7								HFt-LFb	0	105
	LFt-HFb	5	19.3								HFt-LFb	0	162
	LFt-HFb	5	23.2								HFt-LFb	0	117
	LFt-HFb	5	21.2								HFt-LFb	0	95
	LFt-HFb	5	21.1								HFt-LFb	0	138
	LFt-HFb	5	21.5								HFt-LFb	0	92
	HFt-LFb	0	19.7								HFt-LFb	0	129
	HFt-LFb	0	19.6								HFt-LFb	0	107
	HFt-LFb	0	19.9								HFt-LFb	0	102
	HFt-LFb	0	19.2								HFt-LFb	0	116
	HFt-LFb	0	20.7								HFt-LFb	0	163
	HFt-LFb	0	20.5								HFt-LFb	0	129
	HFt-LFb	0	19.5								HFt-LFb	0	118
	HFt-LFb	0	19.8								HFt-LFb	0	120
	HFt-LFb	0	20.1								HFt-LFb	15	346
	HFt-LFb	0	19.5								HFt-LFb	15	463
	HFt-LFb	0	18.9								HFt-LFb	15	514
	HFt-LFb	0	19.2								HFt-LFb	15	225
	HFt-LFb	0	19.6								HFt-LFb	15	385
	HFt-LFb	0	19								HFt-LFb	15	293
	HFt-LFb	0	20								HFt-LFb	15	397
	HFt-LFb	0	19								HFt-LFb	15	510
	HFt-LFb	0	19.7								HFt-LFb	15	365
	HFt-LFb	1	20.7								HFt-LFb	15	263
	HFt-LFb	1	21.2								HFt-LFb	15	363
	HFt-LFb	1	21.4								HFt-LFb	15	206
	HFt-LFb	1	19.9								HFt-LFb	15	357
	HFt-LFb	1	23.9								HFt-LFb	15	255
	HFt-LFb	1	23								HFt-LFb	15	398
	HFt-LFb	1	21.7								HFt-LFb	15	272
	HFt-LFb	1	24								HFt-LFb	15	336
	HFt-LFb	1	24.7								HFt-LFb	30	413
	HFt-LFb	1	22.1								HFt-LFb	30	517
	HFt-LFb	1	21								HFt-LFb	30	534
	HFt-LFb	1	22.1								HFt-LFb	30	454
	HFt-LFb	1	22.2								HFt-LFb	30	555
	HFt-LFb	1	20.2								HFt-LFb	30	381
	HFt-LFb	1	24.1								HFt-LFb	30	499
	HFt-LFb	1	21.1								HFt-LFb	30	576
	HFt-LFb	1	24								HFt-LFb	30	451
	HFt-LFb	2	20.5								HFt-LFb	30	369
	HFt-LFb	2	20.8								HFt-LFb	30	495
	HFt-LFb	2	22								HFt-LFb	30	411
	HFt-LFb	2	20								HFt-LFb	30	563
	HFt-LFb	2	23.5								HFt-LFb	30	377
	HFt-LFb	2	23.2								HFt-LFb	30	528
	HFt-LFb	2	21.4								HFt-LFb	30	374
	HFt-LFb	2	23.2								HFt-LFb	30	461
	HFt-LFb	2	23.3								HFt-LFb	60	260
	HFt-LFb	2	23								HFt-LFb	60	455
	HFt-LFb	2	20.3								HFt-LFb	60	355
	HFt-LFb	2	22.2								HFt-LFb	60	279
	HFt-LFb	2	22.4								HFt-LFb	60	384
	HFt-LFb	2	20.4								HFt-LFb	60	384
	HFt-LFb	2	24.1								HFt-LFb	60	356
	HFt-LFb	2	22.1								HFt-LFb	60	600
	HFt-LFb	2	23.6								HFt-LFb	60	310
	HFt-LFb	3	22.7								HFt-LFb	60	374
	HFt-LFb	3	22.8								HFt-LFb	60	327
	HFt-LFb	3	25.8								HFt-LFb	60	303
	HFt-LFb	3	22.2								HFt-LFb	60	436
	HFt-LFb	3	25.2								HFt-LFb	60	298
	HFt-LFb	3	24.9								HFt-LFb	60	452
	HFt-LFb	3	22.4								HFt-LFb	60	397
	HFt-LFb	3	27.2								HFt-LFb	60	301
	HFt-LFb	3	25.6								HFt-LFb	120	175
	HFt-LFb	3	25.3								HFt-LFb	120	175
	HFt-LFb	3	22.3								HFt-LFb	120	188
	HFt-LFb	3	23.5								HFt-LFb	120	167
	HFt-LFb	3	24.2								HFt-LFb	120	227
	HFt-LFb	3	21.6								HFt-LFb	120	210
	HFt-LFb	3	25.5								HFt-LFb	120	135
	HFt-LFb	3	24								HFt-LFb	120	252
	HFt-LFb	3	24.2								HFt-LFb	120	169
	HFt-LFb	4	23.3								HFt-LFb	120	188
	HFt-LFb	4	24								HFt-LFb	120	169
	HFt-LFb	4	26								HFt-LFb	120	183
	HFt-LFb	4	21.8								HFt-LFb	120	191
	HFt-LFb	4	27.8								HFt-LFb	120	194
	HFt-LFb	4	26.4								HFt-LFb	120	226
	HFt-LFb	4	23.1								HFt-LFb	120	248
	HFt-LFb	4	27.1								HFt-LFb	120	147
	HFt-LFb	4	26.1
	HFt-LFb	4	25.6
	HFt-LFb	4	23.1
	HFt-LFb	4	25.1
	HFt-LFb	4	25
	HFt-LFb	4	22.7
	HFt-LFb	4	26.8
	HFt-LFb	4	23.8
	HFt-LFb	4	25.2
	HFt-LFb	5	24.1
	HFt-LFb	5	23
	HFt-LFb	5	25.7
	HFt-LFb	5	22
	HFt-LFb	5	27.8
	HFt-LFb	5	27.1
	HFt-LFb	5	24.7
	HFt-LFb	5	29.3
	HFt-LFb	5	28.9
	HFt-LFb	5	27.7
	HFt-LFb	5	26
	HFt-LFb	5	27.6
	HFt-LFb	5	25.9
	HFt-LFb	5	23
	HFt-LFb	5	27.7
	HFt-LFb	5	25.7
	HFt-LFb	5	26.2

## Sheet: Supplementary Figure 2
	Supplementary Figure 2A
	Treatment	rpoB copies (log)
	Amies	1.68618
	Amies	1.30413
	Amies	2.00367
	Amies	1.43254
	Amies	1.32619
	Amies	2.77159
	Amies	1.60968
	Amies	1.47915
	CST I	1.52411
	CST I	1.08651
	CST I	2.11439
	CST I	1.7107
	CST I	1.86397
	CST I	1.01355
	CST IV	234.038
	CST IV	190.69
	CST IV	220.224
	CST IV	332.729
	CST IV	191.14
	CST IV	233.321
	CST IV	286.224
	CST IV	146.751
	CST IV	235.247
	Vaginally Delivered	4.07087
	Vaginally Delivered	1.25054
	Vaginally Delivered	1.0231

## Sheet: Supplementary Figure 4
	Supplementary Figure 4B				Supplementary Figure 4C				Supplementary Figure 4B
	Treatment	Chao1 Estimate			Treatment	Shannon Diversity Index			Treatment	Observed Counts
	Amies	52			Amies	2.52012			Amies	52
	Amies	56			Amies	1.42284			Amies	56
	Amies	58			Amies	1.8997			Amies	58
	Amies	47			Amies	1.51538			Amies	47
	Amies	55			Amies	2.63703			Amies	55
	Amies	47			Amies	1.84953			Amies	47
	Amies	57			Amies	2.55709			Amies	57
	Amies	61			Amies	2.421			Amies	61
	CST I	56			CST I	2.47671			CST I	56
	CST I	48			CST I	1.83126			CST I	48
	CST I	38			CST I	2.46023			CST I	38
	CST I	42			CST I	1.67707			CST I	42
	CST I	48			CST I	2.20504			CST I	48
	CST I	57			CST I	2.30642			CST I	57
	CST I	61			CST I	1.74114			CST I	61
	CST I	42			CST I	1.73316			CST I	42
	CST I	45			CST I	2.03635			CST I	45
	CST IV	52			CST IV	1.96079			CST IV	52
	CST IV	52			CST IV	2.32919			CST IV	52
	CST IV	49			CST IV	2.06014			CST IV	49
	CST IV	44			CST IV	2.11272			CST IV	44
	CST IV	47			CST IV	2.12591			CST IV	47
	CST IV	50			CST IV	2.40523			CST IV	50
	CST IV	61			CST IV	1.9851			CST IV	61
	CST IV	56			CST IV	2.32656			CST IV	56
	CST IV	56			CST IV	2.25686			CST IV	56
	CST IV	55			CST IV	2.2966			CST IV	55
	CST IV	51			CST IV	1.91094			CST IV	51
	CST IV	67			CST IV	2.41719			CST IV	67
	CST IV	50			CST IV	2.46852			CST IV	50
	CST IV	52			CST IV	2.10519			CST IV	52
	CST IV	49			CST IV	2.59869			CST IV	49
	CST IV	46			CST IV	1.87088			CST IV	46

## Sheet: Supplementary Figure 5
	Supplementary Figure 5A				Supplementary Figure 5B				Supplementary Figure 5C
	Treatment	Body Weight			Treatment	%Body Weight Gain			Treatment	Rump-Snout Length (mm)
	Amies	20.2			Amies	20.7921			Amies	86.27
	Amies	19.6			Amies	15.3061			Amies	80.12
	Amies	20			Amies	22			Amies	84.13
	Amies	23.3			Amies	34.7639			Amies	91.34
	Amies	19			Amies	20.5263			Amies	80.02
	Amies	24.8			Amies	35.4839			Amies	94.47
	Amies	19.3			Amies	30.5699			Amies	81.29
	Amies	17.6			Amies	27.2727			Amies	84.97
	CST I	20.8			CST I	13.9423			CST I	80.36
	CST I	21.2			CST I	27.8302			CST I	87.37
	CST I	22.5			CST I	28.4444			CST I	91.21
	CST I	19.7			CST I	26.9036			CST I	83.5
	CST I	19.4			CST I	13.4021			CST I	86.67
	CST I	20.9			CST I	8.61244			CST I	85.02
	CST I	21.6			CST I	23.6111			CST I	82.39
	CST I	19.5			CST I	15.3846			CST I	84.77
	CST I	20.9			CST I	18.6603			CST I	86.63
	CST I	20.5			CST I	24.3902			CST I	83.72
	CST I	19.6			CST I	19.898			CST I	82.37
	CST I	22.7			CST I	26.4317			CST I	86.77
	CST IV	22.1			CST IV	41.1765			CST IV	87.24
	CST IV	23			CST IV	37.8261			CST IV	90.01
	CST IV	24.6			CST IV	47.561			CST IV	92.95
	CST IV	24.6			CST IV	47.1545			CST IV	92.01
	CST IV	23			CST IV	34.7826			CST IV	88.51
	CST IV	21.5			CST IV	44.186			CST IV	92.21
	CST IV	21			CST IV	29.5238			CST IV	87.56
	CST IV	23.9			CST IV	39.749			CST IV	91.09
	CST IV	31.5			CST IV	25.3968			CST IV	94.53
	CST IV	29.4			CST IV	29.932			CST IV	86.01
	CST IV	23			CST IV	40.4348			CST IV	79.69
	Vaginally Delivered	19.7			Vaginally Delivered	29.9492			Vaginally Delivered	78.87
	Vaginally Delivered	21			Vaginally Delivered	28.5714			Vaginally Delivered	83.55
	Vaginally Delivered	23			Vaginally Delivered	30			Vaginally Delivered	85.1
	Vaginally Delivered	22.9			Vaginally Delivered	41.048			Vaginally Delivered	84.98
	Vaginally Delivered	24.4			Vaginally Delivered	33.1967			Vaginally Delivered	89.59
	Vaginally Delivered	24.5			Vaginally Delivered	26.1224			Vaginally Delivered	89.69
	Vaginally Delivered	23			Vaginally Delivered	30
	Supplementary Figure 5D				Supplementary Figure 5E				Supplementary Figure 5F
	Treatment	Body Weight			Treatment	%Body Weight Gain			Treatment	Rump-Snout Length (mm)
	Amies	18			Amies	24.4444			Amies	83.71
	Amies	19.3			Amies	27.4611			Amies	83.21
	Amies	16.6			Amies	25.3012			Amies	81.51
	Amies	14.7			Amies	35.3742			Amies	79.24
	Amies	15.5			Amies	29.0323			Amies	79.14
	Amies	14.1			Amies	18.4397			Amies	75.86
	Amies	16.4			Amies	28.6585			Amies	82.13
	Amies	16			Amies	23.75			Amies	77.87
	CST I	19.5			CST I	24.1026			CST I	85.58
	CST I	18.7			CST I	46.5241			CST I	82.15
	CST I	18.1			CST I	14.3646			CST I	80.94
	CST I	18.8			CST I	28.7234			CST I	82.4
	CST I	18.1			CST I	23.2044			CST I	82.39
	CST I	18.1			CST I	23.7569			CST I	84.56
	CST I	18.4			CST I	25			CST I	83.2
	CST I	17.1			CST I	21.6374			CST I	79.93
	CST I	18.7			CST I	21.3904			CST I	85.27
	CST IV	11			CST IV	32.7273			CST IV	72.1
	CST IV	19.2			CST IV	15.1042			CST IV	83.09
	CST IV	23.6			CST IV	20.339			CST IV	90.77
	CST IV	17.8			CST IV	24.7191			CST IV	87.23
	CST IV	17.2			CST IV	28.4884			CST IV	80.12
	CST IV	18			CST IV	27.2222			CST IV	77.31
	CST IV	17.3			CST IV	24.2775			CST IV	79.48
	Vaginally Delivered	18.4			Vaginally Delivered	20.6522			Vaginally Delivered	77.8
	Vaginally Delivered	19.2			Vaginally Delivered	32.2917			Vaginally Delivered	83.34
	Vaginally Delivered	19.2			Vaginally Delivered	23.9583			Vaginally Delivered	82.69
	Vaginally Delivered	18			Vaginally Delivered	12.7778			Vaginally Delivered	81.32
	Vaginally Delivered	15.4			Vaginally Delivered	20.7792			Vaginally Delivered	82.76
	Vaginally Delivered	17.7			Vaginally Delivered	16.3842			Vaginally Delivered	78.65

## Sheet: Supplementary Figure 7
	Supplementary Figure 7A				Supplementary Figure 7B
	Treatment	Absolute Neutrophil Count			Treatment	Absolute Basophil Count
	Antibiotics	0.11			Antibiotics	0.13
	Antibiotics	0.19			Antibiotics	0.07
	Antibiotics	0.29			Antibiotics	0.06
	Antibiotics	0.33			Antibiotics	0.09
	Antibiotics	0.27			Antibiotics	0.08
	CST I	1.8			CST I	0.07
	CST I	1.36			CST I	0.03
	CST I	1.58			CST I	0.08
	CST IV	1.73			CST IV	0.04
	CST IV	1.96			CST IV	0.02
	CST IV	2.73			CST IV	0.05
	CST IV	1.41			CST IV	0.03
	CST IV	1.28			CST IV	0.02
	CST IV	1.94			CST IV	0.03
	Vaginally Delivered	1.4			Vaginally Delivered	0.04
	Vaginally Delivered	1.51			Vaginally Delivered	0.03
	Vaginally Delivered	1.13			Vaginally Delivered	0.03
	Vaginally Delivered	2.62			Vaginally Delivered	0.05
	Vaginally Delivered	1.73			Vaginally Delivered	0.03
	Vaginally Delivered	2.29			Vaginally Delivered	0.07

## Sheet: Supplementary Figure 9
	Supplementary Figure 9A
	Treatment	Day_of_Pregnancy	Body Weight
	LFt-HFb	0.5	20.6
	LFt-HFb	0.5	21.1
	LFt-HFb	0.5	19.6
	LFt-HFb	0.5	23
	LFt-HFb	0.5	20.5
	LFt-HFb	0.5	21.8
	LFt-HFb	0.5	23.1
	LFt-HFb	0.5	22.8
	LFt-HFb	1.5	20.7
	LFt-HFb	1.5	21
	LFt-HFb	1.5	19.3
	LFt-HFb	1.5	23.1
	LFt-HFb	1.5	20.8
	LFt-HFb	1.5	21.4
	LFt-HFb	1.5	22.8
	LFt-HFb	1.5	21.5
	LFt-HFb	2.5	21
	LFt-HFb	2.5	21
	LFt-HFb	2.5	19.4
	LFt-HFb	2.5	23.5
	LFt-HFb	2.5	19.7
	LFt-HFb	2.5	21.9
	LFt-HFb	2.5	23.1
	LFt-HFb	2.5	21.5
	LFt-HFb	3.5	20.3
	LFt-HFb	3.5	20.9
	LFt-HFb	3.5	20.5
	LFt-HFb	3.5	23.3
	LFt-HFb	3.5	20.5
	LFt-HFb	3.5	21.4
	LFt-HFb	3.5	23.5
	LFt-HFb	3.5	22.4
	LFt-HFb	4.5	21.4
	LFt-HFb	4.5	21.3
	LFt-HFb	4.5	19.6
	LFt-HFb	4.5	23.4
	LFt-HFb	4.5	20.2
	LFt-HFb	4.5	22.2
	LFt-HFb	4.5	23.6
	LFt-HFb	4.5	22.1
	LFt-HFb	5.5	22
	LFt-HFb	5.5	21.2
	LFt-HFb	5.5	19.4
	LFt-HFb	5.5	23.3
	LFt-HFb	5.5	20.5
	LFt-HFb	5.5	22.1
	LFt-HFb	5.5	23.8
	LFt-HFb	5.5	22
	LFt-HFb	6.5	22.2
	LFt-HFb	6.5	21
	LFt-HFb	6.5	19.7
	LFt-HFb	6.5	24
	LFt-HFb	6.5	21.3
	LFt-HFb	6.5	22.2
	LFt-HFb	6.5	23.7
	LFt-HFb	6.5	22.3
	LFt-HFb	7.5	24.2
	LFt-HFb	7.5	21.4
	LFt-HFb	7.5	20.2
	LFt-HFb	7.5	24.6
	LFt-HFb	7.5	21.5
	LFt-HFb	7.5	23
	LFt-HFb	7.5	24.1
	LFt-HFb	7.5	22.7
	LFt-HFb	8.5	23.4
	LFt-HFb	8.5	21.8
	LFt-HFb	8.5	21.2
	LFt-HFb	8.5	25.3
	LFt-HFb	8.5	21.9
	LFt-HFb	8.5	23.3
	LFt-HFb	8.5	24.5
	LFt-HFb	8.5	23.7
	LFt-HFb	9.5	24.2
	LFt-HFb	9.5	22.2
	LFt-HFb	9.5	21
	LFt-HFb	9.5	25.3
	LFt-HFb	9.5	22.4
	LFt-HFb	9.5	24
	LFt-HFb	9.5	24.9
	LFt-HFb	9.5	23.9
	LFt-HFb	10.5	25.6
	LFt-HFb	10.5	22.8
	LFt-HFb	10.5	21.9
	LFt-HFb	10.5	26.3
	LFt-HFb	10.5	23.5
	LFt-HFb	10.5	25
	LFt-HFb	10.5	26.1
	LFt-HFb	10.5	25.1
	LFt-HFb	11.5	27.3
	LFt-HFb	11.5	24.5
	LFt-HFb	11.5	22.9
	LFt-HFb	11.5	27.8
	LFt-HFb	11.5	24.8
	LFt-HFb	11.5	26.1
	LFt-HFb	11.5	27.6
	LFt-HFb	11.5	26.7
	LFt-HFb	12.5	12.5
	LFt-HFb	12.5	28.3
	LFt-HFb	12.5	24.6
	LFt-HFb	12.5	23.9
	LFt-HFb	12.5	29.2
	LFt-HFb	12.5	26.3
	LFt-HFb	12.5	28.3
	LFt-HFb	12.5	29.1
	LFt-HFb	12.5	27.7
	LFt-HFb	13.5	13.5
	LFt-HFb	13.5	30.3
	LFt-HFb	13.5	26.4
	LFt-HFb	13.5	24.7
	LFt-HFb	13.5	30.7
	LFt-HFb	13.5	28.6
	LFt-HFb	13.5	29.2
	LFt-HFb	13.5	30
	LFt-HFb	13.5	28.5
	LFt-HFb	14.5	14.5
	LFt-HFb	14.5	32.1
	LFt-HFb	14.5	27.5
	LFt-HFb	14.5	26.6
	LFt-HFb	14.5	33.2
	LFt-HFb	14.5	29.8
	LFt-HFb	14.5	30.1
	LFt-HFb	14.5	32.2
	LFt-HFb	14.5	30
	LFt-HFb	15.5	34.4
	LFt-HFb	15.5	28.9
	LFt-HFb	15.5	28.3
	LFt-HFb	15.5	35
	LFt-HFb	15.5	31.8
	LFt-HFb	15.5	32.9
	LFt-HFb	15.5	33.9
	LFt-HFb	15.5	32.2
	LFt-HFb	16.5	36.8
	LFt-HFb	16.5	31
	LFt-HFb	16.5	29.4
	LFt-HFb	16.5	36.5
	LFt-HFb	16.5	34
	LFt-HFb	16.5	35
	LFt-HFb	16.5	36
	LFt-HFb	16.5	33.5
	LFt-HFb	17.5	39.1
	LFt-HFb	17.5	32.1
	LFt-HFb	17.5	30.8
	LFt-HFb	17.5	38.7
	LFt-HFb	17.5	36.1
	LFt-HFb	17.5	37.7
	LFt-HFb	17.5	38
	LFt-HFb	17.5	35.4
	LFt-HFb	18.5	39.5
	LFt-HFb	18.5	34
	LFt-HFb	18.5	32.8
	LFt-HFb	18.5	40.1
	LFt-HFb	18.5	38.1
	LFt-HFb	18.5	39.5
	LFt-HFb	18.5	40.5
	LFt-HFb	18.5	37.7
	HFt-LFb	0.5	24.8
	HFt-LFb	0.5	27
	HFt-LFb	0.5	28.9
	HFt-LFb	0.5	28.2
	HFt-LFb	0.5	23.2
	HFt-LFb	0.5	22.9
	HFt-LFb	0.5	25.5
	HFt-LFb	0.5	22.7
	HFt-LFb	0.5	28.2
	HFt-LFb	0.5	29.4
	HFt-LFb	0.5	27.5
	HFt-LFb	0.5	25.2
	HFt-LFb	1.5	24.7
	HFt-LFb	1.5	27
	HFt-LFb	1.5	28.4
	HFt-LFb	1.5	28.4
	HFt-LFb	1.5	24
	HFt-LFb	1.5	23.1
	HFt-LFb	1.5	25.8
	HFt-LFb	1.5	22
	HFt-LFb	1.5	27.3
	HFt-LFb	1.5	30
	HFt-LFb	1.5	28.6
	HFt-LFb	1.5	25.3
	HFt-LFb	2.5	24.6
	HFt-LFb	2.5	27.1
	HFt-LFb	2.5	28.2
	HFt-LFb	2.5	27.9
	HFt-LFb	2.5	23.8
	HFt-LFb	2.5	25.3
	HFt-LFb	2.5	25.7
	HFt-LFb	2.5	22.8
	HFt-LFb	2.5	27.5
	HFt-LFb	2.5	30.6
	HFt-LFb	2.5	29.5
	HFt-LFb	2.5	26.3
	HFt-LFb	3.5	25
	HFt-LFb	3.5	26.8
	HFt-LFb	3.5	29.6
	HFt-LFb	3.5	29.4
	HFt-LFb	3.5	25.2
	HFt-LFb	3.5	22.9
	HFt-LFb	3.5	26.7
	HFt-LFb	3.5	23.1
	HFt-LFb	3.5	28.2
	HFt-LFb	3.5	31.3
	HFt-LFb	3.5	30.5
	HFt-LFb	3.5	27
	HFt-LFb	4.5	25.3
	HFt-LFb	4.5	27.3
	HFt-LFb	4.5	30.2
	HFt-LFb	4.5	29.1
	HFt-LFb	4.5	25.4
	HFt-LFb	4.5	22.6
	HFt-LFb	4.5	26.9
	HFt-LFb	4.5	23.7
	HFt-LFb	4.5	28.2
	HFt-LFb	4.5	31.4
	HFt-LFb	4.5	31.3
	HFt-LFb	4.5	27.3
	HFt-LFb	5.5	25.1
	HFt-LFb	5.5	27.5
	HFt-LFb	5.5	30.4
	HFt-LFb	5.5	29.3
	HFt-LFb	5.5	26.1
	HFt-LFb	5.5	22.2
	HFt-LFb	5.5	27.7
	HFt-LFb	5.5	23.9
	HFt-LFb	5.5	29.2
	HFt-LFb	5.5	32
	HFt-LFb	5.5	31.8
	HFt-LFb	5.5	27.8
	HFt-LFb	6.5	26
	HFt-LFb	6.5	28.2
	HFt-LFb	6.5	30.8
	HFt-LFb	6.5	29.8
	HFt-LFb	6.5	26.6
	HFt-LFb	6.5	23
	HFt-LFb	6.5	28.2
	HFt-LFb	6.5	24.7
	HFt-LFb	6.5	29.5
	HFt-LFb	6.5	32.6
	HFt-LFb	6.5	32.2
	HFt-LFb	6.5	29
	HFt-LFb	7.5	26.3
	HFt-LFb	7.5	28.5
	HFt-LFb	7.5	30.8
	HFt-LFb	7.5	29.9
	HFt-LFb	7.5	27.3
	HFt-LFb	7.5	23
	HFt-LFb	7.5	28.8
	HFt-LFb	7.5	24.8
	HFt-LFb	7.5	29.5
	HFt-LFb	7.5	33.1
	HFt-LFb	7.5	32.9
	HFt-LFb	7.5	29.5
	HFt-LFb	8.5	26.5
	HFt-LFb	8.5	28.6
	HFt-LFb	8.5	30.8
	HFt-LFb	8.5	29.7
	HFt-LFb	8.5	27.3
	HFt-LFb	8.5	23.7
	HFt-LFb	8.5	29.3
	HFt-LFb	8.5	24.9
	HFt-LFb	8.5	29.6
	HFt-LFb	8.5	33.2
	HFt-LFb	8.5	33.3
	HFt-LFb	8.5	29.3
	HFt-LFb	9.5	27
	HFt-LFb	9.5	28.6
	HFt-LFb	9.5	31.2
	HFt-LFb	9.5	29.3
	HFt-LFb	9.5	27.4
	HFt-LFb	9.5	24.5
	HFt-LFb	9.5	29.5
	HFt-LFb	9.5	24.9
	HFt-LFb	9.5	30.2
	HFt-LFb	9.5	34.3
	HFt-LFb	9.5	32.9
	HFt-LFb	9.5	30.3
	HFt-LFb	10.5	27.5
	HFt-LFb	10.5	29.4
	HFt-LFb	10.5	31.8
	HFt-LFb	10.5	29.9
	HFt-LFb	10.5	28.1
	HFt-LFb	10.5	26.1
	HFt-LFb	10.5	30.8
	HFt-LFb	10.5	26
	HFt-LFb	10.5	31.7
	HFt-LFb	10.5	35
	HFt-LFb	10.5	33.5
	HFt-LFb	10.5	31.8
	HFt-LFb	11.5	28.4
	HFt-LFb	11.5	29.8
	HFt-LFb	11.5	32.8
	HFt-LFb	11.5	30.9
	HFt-LFb	11.5	29.3
	HFt-LFb	11.5	26.7
	HFt-LFb	11.5	31.6
	HFt-LFb	11.5	27
	HFt-LFb	11.5	31.8
	HFt-LFb	11.5	35.5
	HFt-LFb	11.5	34.9
	HFt-LFb	11.5	32.4
	HFt-LFb	12.5	29.7
	HFt-LFb	12.5	31
	HFt-LFb	12.5	33.6
	HFt-LFb	12.5	32
	HFt-LFb	12.5	30.9
	HFt-LFb	12.5	28.2
	HFt-LFb	12.5	32.8
	HFt-LFb	12.5	28.3
	HFt-LFb	12.5	32.7
	HFt-LFb	12.5	36.2
	HFt-LFb	12.5	34.6
	HFt-LFb	12.5	33.2
	HFt-LFb	13.5	31.4
	HFt-LFb	13.5	31.5
	HFt-LFb	13.5	34.3
	HFt-LFb	13.5	33.1
	HFt-LFb	13.5	32.2
	HFt-LFb	13.5	29.3
	HFt-LFb	13.5	33.7
	HFt-LFb	13.5	29.5
	HFt-LFb	13.5	34.1
	HFt-LFb	13.5	36.8
	HFt-LFb	13.5	35.3
	HFt-LFb	13.5	34.2
	HFt-LFb	14.5	32.7
	HFt-LFb	14.5	32.6
	HFt-LFb	14.5	34.7
	HFt-LFb	14.5	35.3
	HFt-LFb	14.5	34.4
	HFt-LFb	14.5	30.8
	HFt-LFb	14.5	34.1
	HFt-LFb	14.5	30.7
	HFt-LFb	14.5	35.3
	HFt-LFb	14.5	37.9
	HFt-LFb	14.5	35.8
	HFt-LFb	14.5	35.6
	HFt-LFb	15.5	34.1
	HFt-LFb	15.5	33.8
	HFt-LFb	15.5	35.8
	HFt-LFb	15.5	37.5
	HFt-LFb	15.5	35.8
	HFt-LFb	15.5	32.9
	HFt-LFb	15.5	35.7
	HFt-LFb	15.5	32.3
	HFt-LFb	15.5	37.3
	HFt-LFb	15.5	38.8
	HFt-LFb	15.5	37
	HFt-LFb	15.5	37.8
	HFt-LFb	16.5	36.1
	HFt-LFb	16.5	35
	HFt-LFb	16.5	37.4
	HFt-LFb	16.5	39.7
	HFt-LFb	16.5	37.7
	HFt-LFb	16.5	34.4
	HFt-LFb	16.5	37.2
	HFt-LFb	16.5	34.3
	HFt-LFb	16.5	39
	HFt-LFb	16.5	40.2
	HFt-LFb	16.5	37.4
	HFt-LFb	16.5	40.1
	HFt-LFb	17.5	38
	HFt-LFb	17.5	35.8
	HFt-LFb	17.5	38.2
	HFt-LFb	17.5	41.6
	HFt-LFb	17.5	39.8
	HFt-LFb	17.5	35.6
	HFt-LFb	17.5	38.7
	HFt-LFb	17.5	34.3
	HFt-LFb	17.5	39
	HFt-LFb	17.5	42.7
	HFt-LFb	17.5	38.7
	HFt-LFb	17.5	42.2
	HFt-LFb	18.5	39
	HFt-LFb	18.5	37.1
	HFt-LFb	18.5	39.1
	HFt-LFb	18.5	42.7
	HFt-LFb	18.5	40.7
	HFt-LFb	18.5	36.7
	HFt-LFb	18.5	39.2
	HFt-LFb	18.5	37.4
	HFt-LFb	18.5	42.7
	HFt-LFb	18.5	42.9
	HFt-LFb	18.5	38.8
	HFt-LFb	18.5	43.6

## Sheet: Supplementary Figure 10
	Supplementary Figure10A
	Treatment	rpoB copies (log)
	Gv 11E4	110.519
	Gv 11E4	115.355
	Gv 11E4	106.548
	PBS	6.86152
	PBS	5.9416
	PBS	2.30219

[truncated: 1 more sheets: Supplementary Figure 12]
